# Supplementary material for: Stable and Specific Multiprotein Complexes with High Molecular Masses in Different Organs of the Sea Cucumber Eupentacta fraudatrix
Source: Int J Mol Sci. 2026 Jul 15;27(14):6288. doi: 10.3390/ijms27146288 (PMC13411616; doi:10.3390/ijms27146288)
Supplement: Supplementary file 1 [file ijms-27-06288-s001.zip]

Archive with 1 entries (1 files):
- ijms-4395534-supplementary.pdf
